# Supplementary material for: Flowers and Inflorescences of Selected Medicinal Plants as a Source of Triterpenoids and Phytosterols
Source: Plants (Basel). 2023 Apr 29;12(9):1838. doi: 10.3390/plants12091838 (PMC10181404; doi:10.3390/plants12091838)
Supplement: Supplementary file 1 [file plants-12-01838-s001.zip]

Archive with 1 entries (1 files):
- plants-2316017-supplementary.pdf
